# Supplementary material for: Serotype distribution and antimicrobial resistance of Streptococcus pneumoniae in paediatric patients in Japan (2020–2023)
Source: J Med Microbiol. 2025 Dec 12;74(12):002105. doi: 10.1099/jmm.0.002105 (PMC12699485; doi:10.1099/jmm.0.002105)
Supplement: Uncited Fig. S2. [file jmm-74-02105-s002.xlsx]

## Sheet: Table S4
Title: Serotype Distribution and Antimicrobial Resistance of Streptococcus pneumoniae in Pediatric Patients in Japan (2020–2023).
ID	Serotype	GPSC	ST	PCG	CTX	EM	MEPM	Accesssion no.	Year	Prefecture	IPD	Macrolide_res_gene	tetM	folA_mutation	folP_insertion	GyrA (S81F)	ParC (S79F)	cat (pC194)	Pili1	Pili2	PBP profile
PC2002	23A	5	5242	0.25	0.5	>128	≤0.06	DRR599429	2020	Hyogo	yes	ermB	yes	no	no	no	no	no	no	no	19:1:200
PC2004	21	67	1233	≤0.06	0.5	8	≤0.06	DRR599430	2020	Yamaguchi	no	mefE	yes	no	no	no	yes	no	no	no	23:2:111
PC2005	33F	3	717	≤0.06	≤0.06	>128	≤0.06	DRR599431	2020	Tokyo	yes	ermB	yes	no	no	no	no	no	no	no	2:0:6
PC2006	15C	4	199	≤0.06	0.25	>128	≤0.06	DRR599432	2020	Miyagi	yes	ermB	yes	no	no	no	no	no	no	no	2:26:498
PC2007	15A	904;9	63	2	0.5	>128	0.5	DRR599433	2020	Yamaguchi	no	ermB	yes	no	no	no	no	no	no	no	13:175:43
PC2008	24F	6	162	≤0.06	≤0.06	≤0.06	≤0.06	DRR599434	2020	Kumamoto	yes	no	no	yes	yes	no	no	no	yes	no	78:0:0
PC2009	7C	248	2758	≤0.06	≤0.06	>128	≤0.06	DRR599435	2020	Gunma	yes	ermB	yes	yes	yes	no	no	no	no	no	2:4:375
PC2010	15A	904;9	63	4	4	>128	0.5	DRR599436	2020	Yamaguchi	no	ermB	yes	no	no	no	no	no	no	no	13:175:375
PC2011	24F	106	2572	≤0.06	≤0.06	>128	≤0.06	DRR599437	2020	Kumamoto	yes	ermB	yes	no	yes	no	no	no	no	no	2:0:2
PC2012	33F	3	673	≤0.06	≤0.06	≤0.06	≤0.06	DRR599438	2020	Yamaguchi	no	no	no	no	no	no	no	no	no	no	0:0:3
PC2013	24F	6	162	≤0.06	≤0.06	≤0.06	≤0.06	DRR599439	2020	Tochigi	yes	no	no	yes	yes	no	no	no	yes	no	78:0:0
PC2014	33F	3	717	≤0.06	≤0.06	>128	≤0.06	DRR599440	2020	Hokkaido	yes	ermB	yes	no	no	no	no	no	no	no	2:0:6
PC2015	15C	4	199	≤0.06	0.5	>128	≤0.06	DRR599441	2020	Yamaguchi	no	ermB	yes	no	no	no	no	no	no	no	2:26:498
PC2016	10A	Not assigned	5236	≤0.06	0.5	>128	≤0.06	DRR599442	2020	Tokyo	no	ermB	yes	no	no	no	no	no	no	no	2:0:114
PC2017	15A	904;9	63	2	0.5	>128	0.5	DRR599443	2020	Aichi	yes	ermB	yes	no	no	no	no	no	no	no	13:175:43
PC2018	11A	73	99	≤0.06	0.5	>128	≤0.06	DRR599444	2020	Aichi	yes	ermB+mefE	yes	no	no	no	no	no	no	no	23:4:JP49
PC2019	6C	5	5832	0.12	0.25	2	0.12	DRR599445	2020	Hiroshima	yes	mefE	yes	no	yes	no	no	no	no	no	0:86:80
PC2020	24F	106	2572	≤0.06	≤0.06	>128	≤0.06	DRR599446	2020	Miyagi	yes	ermB	yes	no	yes	no	no	no	no	no	2:0:2
PC2021	24B	6	162	≤0.06	≤0.06	128	≤0.06	DRR599447	2020	Hokkaido	yes	ermB	yes	yes	yes	no	no	no	yes	no	2:0:363
PC2022	24F	6	162	≤0.06	≤0.06	≤0.06	≤0.06	DRR599448	2020	Kumamoto	yes	no	no	yes	yes	no	no	no	yes	no	78:0:0
PC2023	33F	3	717	≤0.06	≤0.06	>128	≤0.06	DRR599449	2020	Nagasaki	yes	ermB	yes	no	no	no	no	no	no	no	2:0:6
PC2024	12F	334	6945	≤0.06	≤0.06	>128	≤0.06	DRR599450	2020	Tokushima	yes	ermB	yes	no	no	no	no	no	no	no	37:4:23
PC2025	24B	230	2754	≤0.06	≤0.06	>128	≤0.06	DRR599451	2020	Ishikawa	yes	ermB	yes	yes	yes	no	no	no	no	no	2:0:JP38
PC2028	12F	334	6945	≤0.06	≤0.06	>128	≤0.06	DRR599452	2020	Aichi	yes	ermB	yes	no	no	no	no	no	no	no	37:4:23
PC2029	24B	230	2754	≤0.06	≤0.06	>128	≤0.06	DRR599453	2020	Kanagawa	yes	ermB	yes	yes	yes	no	no	no	no	no	2:0:JP38
PC2030	24B	230	2754	≤0.06	≤0.06	>128	≤0.06	DRR599454	2020	Aichi	yes	ermB	yes	yes	yes	no	no	no	no	no	2:0:JP38
PC2031	24B	106	2572	≤0.06	≤0.06	>128	≤0.06	DRR599455	2020	Miyagi	yes	ermB	yes	no	yes	no	no	no	no	no	2:0:2
PC2032	15C	5	5242	0.5	0.5	>128	≤0.06	DRR599456	2020	Hiroshima	yes	ermB	yes	no	no	no	no	no	no	no	19:1:200
PC2033	23A	5	16460	0.25	0.25	4	≤0.06	DRR599457	2020	Tokyo	yes	ermB	yes	no	no	no	no	no	no	no	19:1:24
PC2034	24F	6	162	≤0.06	≤0.06	≤0.06	≤0.06	DRR599458	2020	Gunma	yes	no	no	yes	yes	no	no	no	yes	no	78:0:0
PC2035	24B	230	2754	≤0.06	≤0.06	>128	≤0.06	DRR599459	2020	Gunma	yes	ermB	yes	yes	yes	no	no	no	no	no	2:0:JP38
PC2036	15C	4	199	≤0.06	0.5	>128	≤0.06	DRR599460	2020	Miyagi	yes	ermB	yes	no	no	no	no	no	no	no	2:26:498
PC2037	15B	932	18022	1	0.5	>128	0.25	DRR599461	2020	Yamaguchi	no	ermB+mefE	yes	no	no	no	no	no	yes	no	13:24:JP85
PC2038	23A	6	166	4	2	>128	1	DRR599462	2020	Yamaguchi	no	ermB	yes	yes	no	no	no	no	yes	no	15:11:299
PC2039	24F	106	2572	≤0.06	≤0.06	>128	≤0.06	DRR599463	2020	Hyogo	yes	ermB	yes	no	yes	no	no	no	no	no	2:0:2
PC2040	15C	4	199	≤0.06	0.5	>128	≤0.06	DRR599464	2020	Miyagi	yes	ermB	yes	no	no	no	no	no	no	no	2:26:498
PC2041	NT	Not assigned	9366	2	2	>128	0.25	DRR599465	2020	Tottori	yes	ermB	yes	no	yes	yes	yes	no	no	no	17:31:JP86
PC2042	15A	904;9	9084	4	4	>128	0.5	DRR599466	2020	Yamaguchi	no	ermB	yes	no	no	no	no	no	no	no	13:175:375
PC2043	7C	248	18036	≤0.06	≤0.06	>128	≤0.06	DRR599467	2020	Wakayama	yes	ermB	yes	yes	yes	no	no	no	no	no	2:4:375
PC2044	22F	19	433	≤0.06	0.5	>128	≤0.06	DRR599468	2020	Aichi	yes	ermB	yes	no	no	no	no	no	no	no	JP23:2:8
PC2045	24B	230	2754	≤0.06	≤0.06	>128	≤0.06	DRR599469	2020	Chiba	yes	ermB	yes	yes	yes	no	no	no	no	no	2:0:JP38
PC2046	15A	904;9	63	2	0.5	>128	0.5	DRR599470	2020	Tokushima	yes	ermB	yes	no	no	no	no	no	no	no	13:175:43
PC2047	15A	904;9	63	0.25	0.25	>128	≤0.06	DRR599471	2020	Tokyo	yes	ermB	yes	no	no	no	no	no	no	no	24:27:43
PC2048	33F	3	673	≤0.06	≤0.06	≤0.06	≤0.06	DRR599472	2020	Hyogo	yes	no	no	no	no	no	no	no	no	no	0:0:3
PC2049	24F	6	162	≤0.06	≤0.06	0.12	≤0.06	DRR599473	2020	Aichi	yes	no	no	yes	yes	no	no	no	yes	no	78:0:0
PC2050	24F	6	162	≤0.06	≤0.06	≤0.06	≤0.06	DRR599474	2021	Aichi	yes	no	no	yes	yes	no	no	no	yes	no	78:0:0
PC2051	15B	4	199	≤0.06	0.5	>128	≤0.06	DRR599475	2021	Gunma	yes	ermB	yes	no	no	no	no	no	no	no	2:26:498
PC2053	24F	106	2572	≤0.06	≤0.06	>128	≤0.06	DRR599476	2021	Oita	yes	ermB	yes	no	yes	no	no	no	no	no	2:0:2
PC2054	19A	932	3111	≤0.06	0.5	>128	≤0.06	DRR599477	2020	Tokyo	yes	ermB+mefE	yes	no	no	no	no	no	yes	no	2:0:112
PC2055	22F	19	7314	≤0.06	≤0.06	8	≤0.06	DRR599478	2021	Tokyo	yes	mefE	no	no	no	no	no	no	no	no	1:2:2
PC2056	15C	4	199	0.12	1	>128	≤0.06	DRR599479	2021	Hokkaido	no	ermB	yes	no	no	no	no	no	no	no	13:0:47
PC2057	15C	4	199	≤0.06	0.25	>128	≤0.06	DRR599480	2021	Hiroshima	yes	ermB	yes	no	no	no	no	no	no	no	2:0:JP24
PC2058	10A	Not assigned	1263	0.12	1	>128	≤0.06	DRR599481	2021	Tottori	yes	ermB	yes	no	no	no	no	no	no	no	8:4:JP25
PC2059	22F	19	433	≤0.06	0.5	>128	≤0.06	DRR599482	2021	Miyagi	yes	ermB	yes	no	no	no	no	no	no	no	1:2:8
PC2060	11A	73	99	≤0.06	≤0.06	4	≤0.06	DRR599483	2021	Fukui	yes	mefE	yes	no	no	no	no	no	no	no	23:4:0
PC2061	15A	904;9	63	2	0.5	>128	0.5	DRR599484	2021	Tokushima	yes	ermB	yes	no	no	no	no	no	no	no	13:175:43
PC2062	15C	4	199	0.12	1	>128	≤0.06	DRR599485	2021	Yamaguchi	no	ermB	yes	no	no	no	no	no	no	no	13:0:JP80
PC2063	10A	634	1263	≤0.06	0.25	0.12	≤0.06	DRR599486	2021	Shiga	yes	no	no	no	no	no	no	no	no	no	2:4:JP35
PC2064	10A	Not assigned	5236	≤0.06	0.5	>128	≤0.06	DRR599487	2021	Yamaguchi	no	ermB	yes	no	no	no	no	no	no	no	2:0:114
PC2065	24F	106	2572	≤0.06	≤0.06	>128	≤0.06	DRR599488	2021	Aichi	yes	ermB	yes	no	yes	no	no	no	no	no	2:0:2
PC2066	33F	3	18023	≤0.06	≤0.06	>128	≤0.06	DRR599489	2021	Ishikawa	yes	ermB	yes	no	no	no	no	no	no	no	2:0:6
PC2067	15B	4	199	≤0.06	0.5	>128	≤0.06	DRR599490	2021	Tokushima	yes	ermB	yes	no	no	no	no	no	no	no	2:26:498
PC2069	15A	904;9	63	2	0.5	>128	0.5	DRR599491	2021	Aichi	yes	ermB	yes	no	no	no	no	no	no	no	13:175:43
PC2070	15B	4	199	≤0.06	0.25	>128	≤0.06	DRR599492	2021	Hiroshima	yes	ermB	yes	no	no	no	no	no	no	no	2:26:498
PC2071	15A	904;9	63	4	4	>128	0.5	DRR599493	2021	Okayama	yes	ermB	yes	no	no	no	no	no	no	no	13:175:375
PC2072	10A	Not assigned	5236	≤0.06	0.5	>128	≤0.06	DRR599494	2021	Yamaguchi	no	ermB	yes	no	no	no	no	no	no	no	2:0:114
PC2073	15C	4	199	≤0.06	0.25	>128	≤0.06	DRR599495	2021	Gifu	yes	ermB	yes	no	no	no	no	no	no	no	2:26:498
PC2074	15A	904;9	63	2	0.5	>128	0.5	DRR599496	2020	Ishikawa	yes	ermB	yes	no	no	no	no	no	no	no	13:175:43
PC2075	12F	334	4846	≤0.06	≤0.06	>128	≤0.06	DRR599497	2021	Shizuoka	yes	ermB	yes	yes	yes	no	no	no	no	no	37:278:375
PC2076	12F	334	4846	≤0.06	≤0.06	>128	≤0.06	DRR599498	2021	Shizuoka	yes	ermB	yes	yes	yes	no	no	no	no	no	37:278:375
PC2077	10A	Not assigned	1263	0.12	2	0.12	≤0.06	DRR599499	2021	Shizuoka	yes	no	no	no	yes	no	no	no	no	no	120:4:73
PC2078	33F	3	717	≤0.06	≤0.06	>128	≤0.06	DRR599500	2021	Aichi	yes	ermB	yes	no	no	no	no	no	no	no	2:0:6
PC2079	35B	59	10493	2	1	4	0.5	DRR599501	2021	Ishikawa	yes	mefE	no	no	no	no	no	no	yes	no	4:7:7
PC2080	12F	334	6945	≤0.06	≤0.06	>128	≤0.06	DRR599502	2021	Gifu	yes	ermB	yes	no	no	no	no	no	no	no	37:4:23
PC2081	15B	4	199	≤0.06	0.5	>128	≤0.06	DRR599503	2021	Miyagi	yes	ermB	yes	no	no	no	no	no	no	no	2:26:498
PC2082	33F	3	717	≤0.06	0.12	>128	≤0.06	DRR599504	2021	Tottori	yes	ermB	yes	no	no	no	no	no	no	no	2:0:JP81
PC2083	15A	904;9	63	4	1	>128	0.5	DRR599505	2021	Yamaguchi	no	ermB	yes	no	no	no	no	no	no	no	13:175:43
PC2085	34	45	18024	≤0.06	≤0.06	≤0.06	≤0.06	DRR599506	2021	Aichi	yes	no	no	no	yes	no	no	no	no	no	0:0:2
PC2086	35B	186	2755	≤0.06	0.25	>128	≤0.06	DRR599507	2021	Shizuoka	yes	ermB	yes	yes	yes	no	no	no	no	no	0:0:JP34
PC2087	24B	106	2572	≤0.06	≤0.06	>128	≤0.06	DRR599508	2021	Shizuoka	yes	ermB	yes	no	yes	no	no	no	no	no	2:0:2
PC2088	33F	3	717	≤0.06	≤0.06	>128	≤0.06	DRR599509	2021	Ishikawa	yes	ermB	yes	no	no	no	no	no	no	no	2:0:6
PC2089	15B	4	199	≤0.06	0.25	>128	≤0.06	DRR599510	2021	Kumamoto	yes	ermB	yes	no	no	no	no	no	no	no	2:26:498
PC2090A	35B	59	558	≤0.06	0.5	>128	≤0.06	DRR599511	2021	Fukui	yes	mefE	yes	no	no	no	no	no	yes	no	4:7:7
PC2090B	15B	4	18738	≤0.06	0.5	>128	≤0.06	DRR599512	2021	Fukui	yes	ermB	yes	no	no	no	no	no	no	no	7:0:JP2
PC2091	15A	904;9	9431	2	0.5	>128	0.5	DRR599513	2021	Kanagawa	yes	ermB	yes	no	no	no	no	no	no	no	13:175:43
PC2092	16F	Not assigned	13304	≤0.06	≤0.06	≤0.06	≤0.06	DRR599514	2021	Aichi	yes	no	no	no	no	no	no	no	no	no	0:0:2
PC2093	35B	6	156	1	0.5	8	0.25	DRR599515	2021	Yamaguchi	no	mefE	no	yes	yes	no	no	no	yes	no	4:12:7
PC2094	35B	6	156	1	0.5	8	0.5	DRR599516	2021	Fukuoka	yes	mefE	no	yes	yes	no	no	no	yes	no	4:12:7
PC2095	15C	4	199	≤0.06	0.25	>128	≤0.06	DRR599517	2021	Aichi	yes	ermB	yes	no	no	no	no	no	no	no	2:26:498
PC2096	15B	4	18745	≤0.06	0.25	>128	≤0.06	DRR599518	2021	Tochigi	yes	ermB	yes	no	no	no	no	no	no	no	2:26:498
PC2097	33F	3	717	≤0.06	≤0.06	>128	≤0.06	DRR599519	2021	Shizuoka	yes	ermB	yes	no	no	no	no	no	no	no	2:0:6
PC2098	15C	4	199	≤0.06	0.25	>128	≤0.06	DRR599520	2021	Fukuoka	yes	ermB	yes	no	no	no	no	no	no	no	2:26:498
PC2099	35B	59	14677	1	1	4	0.5	DRR599521	2021	Shizuoka	yes	mefE	yes	no	no	no	no	no	yes	no	4:7:7
PC2100	28F	191	546	≤0.06	≤0.06	≤0.06	≤0.06	DRR599522	2021	Tokushima	yes	no	no	no	no	no	no	no	no	no	2:2:2
PC2101	15C	4	199	≤0.06	0.25	>128	≤0.06	DRR599523	2021	Ishikawa	yes	ermB	yes	no	no	no	no	no	no	no	2:26:498
PC2102	15C	4	199	≤0.06	0.25	>128	≤0.06	DRR599524	2021	Fukuoka	yes	ermB	yes	no	no	no	no	no	no	no	2:26:498
PC2103	10A	Not assigned	1263	0.12	2	≤0.06	≤0.06	DRR599525	2021	Kagawa	yes	no	no	no	yes	no	no	no	no	no	120:4:73
PC2104	15A	904;9	63	1	0.5	>128	0.5	DRR599526	2021	Kagawa	yes	ermB	yes	no	no	no	no	no	no	no	13:175:43
PC2106	15C	4	3976	1	4	>128	0.25	DRR599527	2021	Yamaguchi	no	ermB	yes	no	no	no	no	no	no	no	13:16:JP82
PC2107	10A	Not assigned	1263	≤0.06	0.12	>128	≤0.06	DRR599528	2021	Tokyo	yes	ermB	yes	no	no	no	no	no	no	no	8:4:JP79
PC2108	24B	230	2754	≤0.06	≤0.06	>128	≤0.06	DRR599529	2021	Tochigi	yes	ermB	yes	yes	yes	no	no	no	no	no	2:0:JP38
PC2109	10A	Not assigned	1263	≤0.06	0.5	>128	≤0.06	DRR599530	2021	Yamanashi	yes	ermB	yes	no	no	no	no	no	no	no	2:4:100
PC2110	22F	19	433	≤0.06	0.25	>128	≤0.06	DRR599531	2021	Kagawa	yes	ermB	yes	no	no	no	no	no	no	no	1:2:8
PC2112	15B	4	199	≤0.06	0.25	>128	≤0.06	DRR599532	2021	Aichi	yes	ermB	yes	no	no	no	no	no	no	no	2:26:498
PC2113	3	12	180	≤0.06	0.25	>128	≤0.06	DRR599533	2021	Yamaguchi	no	ermB	yes	no	no	no	no	no	no	no	2:0:168
PC2115	15C	4	18746	≤0.06	0.12	>128	≤0.06	DRR599534	2022	Aichi	yes	ermB	yes	no	no	no	no	no	no	no	JP22:0:JP83
PC2116	23B	6	166	4	2	>128	1	DRR599535	2022	Yamaguchi	no	ermB	yes	yes	no	no	no	no	yes	no	15:11:299
PC2117	15A	904;9	63	4	4	>128	0.5	DRR599536	2022	Yamaguchi	no	ermB	yes	no	no	no	no	no	no	no	13:175:375
PC2119	15B	5	338	0.25	0.25	4	≤0.06	DRR599537	2022	Aichi	yes	ermB	yes	no	no	no	no	no	no	no	19:1:498
PC2120	15B	4	199	≤0.06	0.25	>128	≤0.06	DRR599538	2022	Aichi	yes	ermB	yes	no	no	no	no	no	no	no	2:26:498
PC2121	15B	4	199	≤0.06	0.25	>128	≤0.06	DRR599539	2022	Kumamoto	yes	ermB	yes	no	no	no	no	no	no	no	2:26:498
PC2122	10A	Not assigned	5236	≤0.06	0.25	>128	≤0.06	DRR599540	2022	Ishikawa	yes	ermB	yes	no	no	no	yes	no	no	no	2:0:114
PC2123	24B	230	2754	≤0.06	≤0.06	>128	≤0.06	DRR599541	2022	Gifu	yes	ermB	yes	yes	yes	no	no	no	no	no	2:0:JP38
PC2124	15B	4	199	≤0.06	1	>128	≤0.06	DRR599542	2022	Miyagi	yes	ermB	yes	no	no	no	no	no	no	no	2:0:JP55
PC2132	24F	6	162	≤0.06	0.12	>128	≤0.06	DRR599543	2022	Tokyo	yes	ermB	yes	yes	yes	no	no	no	yes	no	2:0:363
PC2133	10A	Not assigned	5236	≤0.06	0.5	>128	≤0.06	DRR599544	2022	Tokushima	yes	ermB	yes	no	no	no	no	no	no	no	2:0:114
PC2134	15C	4	199	≤0.06	0.5	>128	≤0.06	DRR599545	2022	Oita	yes	ermB	yes	no	no	no	no	no	no	no	2:26:498
PC2135	24B	230	2754	≤0.06	≤0.06	>128	≤0.06	DRR599546	2022	Aichi	yes	ermB	yes	yes	yes	no	no	no	no	no	2:0:JP38
PC2136	23A	5	5242	0.5	0.5	1	≤0.06	DRR599547	2022	Tottori	yes	ermB	yes	no	no	no	no	no	no	no	19:1:200
PC2137	15A	904;9	63	4	4	>128	1	DRR599548	2022	Yamaguchi	yes	ermB	yes	no	no	yes	no	no	no	no	13:175:375
PC2138	35F	36	8296	≤0.06	≤0.06	≤0.06	≤0.06	DRR599549	2022	Tokyo	yes	no	no	no	no	no	no	no	no	no	0:0:3
PC2139	24B	230	2754	≤0.06	≤0.06	>128	≤0.06	DRR599550	2022	Miyagi	yes	ermB	yes	yes	yes	no	no	no	no	no	2:0:JP38
PC2140	15B	5	9643	0.5	0.5	16	≤0.06	DRR599551	2022	Tokushima	yes	ermB	yes	no	no	no	no	no	no	no	19:1:200
PC2141	35B	59	558	1	0.5	16	0.5	DRR599552	2022	Yamaguchi	no	mefE	yes	no	no	no	no	no	yes	no	4:7:7
PC2142	24B	230	2754	≤0.06	≤0.06	>128	≤0.06	DRR599553	2022	Gunma	yes	ermB	yes	yes	yes	no	no	no	no	no	2:0:JP38
PC2143	10A	Not assigned	5236	≤0.06	0.5	>128	≤0.06	DRR599554	2021	Fukuoka	yes	ermB	yes	no	no	no	no	no	no	no	2:0:114
PC2144	10A	Not assigned	5236	≤0.06	0.5	>128	≤0.06	DRR599555	2022	Shiga	yes	ermB	yes	no	no	no	no	no	no	no	2:0:114
PC2145	35B	59	558	0.5	0.5	16	0.5	DRR599556	2022	Fukushima	no	mefE	yes	no	no	no	no	no	yes	no	4:7:7
PC2146	10A	Not assigned	18748	≤0.06	0.5	>128	≤0.06	DRR599557	2022	Ishikawa	yes	ermB	yes	no	no	no	no	no	no	no	2:0:114
PC2147	15B	4	199	≤0.06	0.5	>128	≤0.06	DRR599558	2022	Ishikawa	yes	ermB	yes	no	no	no	no	no	no	no	2:26:498
PC2148	15B	4	18029	0.12	0.5	>128	≤0.06	DRR599559	2022	Tokushima	yes	ermB	yes	no	no	no	no	no	no	no	13:26:498
PC2149	15B	4	199	≤0.06	0.5	>128	≤0.06	DRR599560	2022	Fukushima	yes	ermB	yes	no	no	no	no	no	no	no	2:26:498
PC2151	15A	5	5246	0.5	0.5	>128	≤0.06	DRR599561	2022	Nagano	yes	ermB	yes	no	no	no	no	no	no	no	19:1:JP53
PC2152	10A	Not assigned	5236	≤0.06	≤0.06	>128	≤0.06	DRR599562	2022	Hokkaido	yes	ermB	yes	no	no	no	no	no	no	no	2:0:0
PC2154	33F	3	673	≤0.06	≤0.06	≤0.06	≤0.06	DRR599563	2022	Kyoto	yes	no	no	no	no	no	no	no	no	no	0:0:3
PC2155	15A	904;9	9084	4	4	>128	0.5	DRR599564	2022	Yamaguchi	no	ermB	yes	no	no	no	no	no	no	no	13:175:375
PC2156	10A	Not assigned	5236	≤0.06	0.5	>128	≤0.06	DRR599565	2022	Yamaguchi	no	ermB	yes	no	no	no	no	no	no	no	2:0:114
PC2157	15B	4	199	≤0.06	0.25	>128	≤0.06	DRR599566	2023	Yamaguchi	no	ermB	yes	no	no	no	no	no	no	no	2:26:498
PC2158	33B	230	2754	≤0.06	≤0.06	>128	≤0.06	DRR599567	2023	Yamaguchi	no	ermB	yes	yes	yes	no	no	no	no	no	0:0:JP38
PC2159	20	43	4745	≤0.06	≤0.06	>128	≤0.06	DRR599568	2023	Kagawa	yes	ermB	yes	no	yes	no	no	yes	no	no	0:4:23
PC2160	34	45	3116	≤0.06	0.25	4	≤0.06	DRR599569	2022	Gifu	yes	mefE	yes	no	no	no	no	no	no	no	0:0:JP36
PC2161	15A	904;9	63	2	0.25	>128	0.25	DRR599570	2023	Ishikawa	yes	ermB	yes	no	no	no	no	no	no	no	13:175:43
PC2163	35B	59	558	1	1	8	0.5	DRR599571	2023	Fukushima	yes	mefE	yes	no	no	no	no	no	yes	no	4:7:7
PC2165	22F	19	433	≤0.06	0.5	≤0.06	≤0.06	DRR599572	2023	Fukuoka	yes	no	no	no	no	no	no	no	no	no	1:2:8
PC2166	15A	904;9	9084	4	4	>128	0.5	DRR599573	2023	Miyagi	yes	ermB	yes	no	no	no	no	no	no	no	13:175:375
PC2167	35B	6	156	2	1	4	0.5	DRR599574	2023	Kumamoto	yes	mefE	no	yes	yes	no	no	no	yes	no	4:12:7
PC2168	33F	3	717	≤0.06	0.25	>128	≤0.06	DRR599575	2023	Fukui	yes	ermB	yes	no	no	no	no	no	no	no	2:0:200
PC2169	15B	4	199	≤0.06	0.5	>128	≤0.06	DRR599576	2023	Ishikawa	yes	ermB	yes	no	no	no	no	no	no	no	2:26:498
PC2170	35B	59	558	1	0.5	2	0.5	DRR599577	2023	Saitama	yes	mefE	yes	no	no	no	no	no	yes	no	4:7:7
PC2171	35B	59	558	1	1	2	0.5	DRR599578	2023	Ishikawa	yes	mefE	yes	no	no	no	no	no	yes	no	4:7:7
PC2172	15A	904;9	63	4	8	>128	0.5	DRR599579	2023	Saitama	yes	ermB	yes	no	no	no	no	no	no	no	13:175:JP84
